# Supplementary material for: Phosphorylation of tyrosine 90 in SH3 domain is a new regulatory switch controlling Src kinase
Source: eLife. 2023 Jul 10;12:e82428. doi: 10.7554/eLife.82428 (PMC10361714; doi:10.7554/eLife.82428)
Supplement: Figure 1—source data 1. [file elife-82428-fig1-data1.zip]

Archive with 5 entries (5 files):
- Figure 1 source data/Fig 1A blot Src pY416, actin.tif
- Figure 1 source data/Fig 1A blot Src.tif
- Figure 1 source data/Fig 1B source data.xlsx
- Figure 1 source data/Fig 1D source data.xlsx
- Figure 1 source data/Figure 1 blots.pdf
