# Supplementary material for: Phosphorylation of tyrosine 90 in SH3 domain is a new regulatory switch controlling Src kinase
Source: eLife. 2023 Jul 10;12:e82428. doi: 10.7554/eLife.82428 (PMC10361714; doi:10.7554/eLife.82428)
Supplement: Figure 2—source data 1. [file elife-82428-fig2-data1.zip]

Archive with 17 entries (17 files):
- Figure 2 source data/Fig 2A blot.jpg
- Figure 2 source data/Fig 2B blot Cas.jpg
- Figure 2 source data/Fig 2B blot FAK.jpg
- Figure 2 source data/Fig 2B blot paxillin.jpg
- Figure 2 source data/Fig 2B blot Stat3.jpg
- Figure 2 source data/Fig 2C blot IP Cas.tif
- Figure 2 source data/Fig 2C blot IP FAK.tif
- Figure 2 source data/Fig 2C blot IP paxillin.tif
- Figure 2 source data/Fig 2C blot IP Src.tif
- Figure 2 source data/Fig 2C blot IP Stat3.tif
- Figure 2 source data/Fig 2C blot TL Cas.tif
- Figure 2 source data/Fig 2C blot TL FAK.tif
- Figure 2 source data/Fig 2C blot TL paxillin.tif
- Figure 2 source data/Fig 2C blot TL Src.tif
- Figure 2 source data/Fig 2C blot TL Stat3.tif
- Figure 2 source data/Fig 2D source data.xlsx
- Figure 2 source data/Figure 2 blots.pdf
