# Supplementary material for: Phosphorylation of tyrosine 90 in SH3 domain is a new regulatory switch controlling Src kinase
Source: eLife. 2023 Jul 10;12:e82428. doi: 10.7554/eLife.82428 (PMC10361714; doi:10.7554/eLife.82428)
Supplement: Figure 3—source data 1. [file elife-82428-fig3-data1.zip]

Archive with 3 entries (2 files):
- Figure 3 source data/
- Figure 3 source data/Fig 3B source data.xlsx
- Figure 3 source data/Fig 3C source data.xlsx
