# Supplementary material for: Phosphorylation of tyrosine 90 in SH3 domain is a new regulatory switch controlling Src kinase
Source: eLife. 2023 Jul 10;12:e82428. doi: 10.7554/eLife.82428 (PMC10361714; doi:10.7554/eLife.82428)
Supplement: Figure 5—source data 1. [file elife-82428-fig5-data1.zip]

Archive with 10 entries (10 files):
- Figure 5 source data/Fig 5B source data.xlsx
- Figure 5 source data/Fig 5C source data.xlsx
- Figure 5 source data/Fig 5D blot Akt.tif
- Figure 5 source data/Fig 5D blot Erk.tif
- Figure 5 source data/Fig 5D blot pAkt.tif
- Figure 5 source data/Fig 5D blot pErk.tif
- Figure 5 source data/Fig 5D blot pStat3.tif
- Figure 5 source data/Fig 5D blot Stat3.tif
- Figure 5 source data/Fig 5D source data.xlsx
- Figure 5 source data/Figure 5 blots.pdf
