# Supplementary material for: Phosphorylation of tyrosine 90 in SH3 domain is a new regulatory switch controlling Src kinase
Source: eLife. 2023 Jul 10;12:e82428. doi: 10.7554/eLife.82428 (PMC10361714; doi:10.7554/eLife.82428)
Supplement: Figure 6—source data 1. [file elife-82428-fig6-data1.zip]

Archive with 11 entries (11 files):
- Figure 6 source data/Fig 6A source data.xlsx
- Figure 6 source data/Fig 6B source data.xlsx
- Figure 6 source data/Fig 6D blot Cas pY410.tif
- Figure 6 source data/Fig 6D blot Cas.tif
- Figure 6 source data/Fig 6D blot FAK pY397.tif
- Figure 6 source data/Fig 6D blot FAK pY861.tif
- Figure 6 source data/Fig 6D blot FAK.tif
- Figure 6 source data/Fig 6D blot paxillin pY118.tif
- Figure 6 source data/Fig 6D blot paxillin.tif
- Figure 6 source data/Fig 6D source data.xlsx
- Figure 6 source data/Figure 6 blots.pdf
