# Supplementary material for: Phosphorylation of tyrosine 90 in SH3 domain is a new regulatory switch controlling Src kinase
Source: eLife. 2023 Jul 10;12:e82428. doi: 10.7554/eLife.82428 (PMC10361714; doi:10.7554/eLife.82428)
Supplement: Figure 7—source data 1. [file elife-82428-fig7-data1.zip › Figure 7 source data/Fig 7F source data.xlsx]

## Sheet: List1
Src527F	Src527F90E	Src527F90F
105.704	142.69	98.7601
106.298	141.968	86.0509
87.9977	135.404	87.4477
	130.897
